# Supplementary material for: Circulating microRNA-based screening tool for breast cancer
Source: Oncotarget. 2015 Dec 29;7(5):5416–28. doi: 10.18632/oncotarget.6786 (PMC4868695; doi:10.18632/oncotarget.6786)
Supplement: Supplementary file 2 [file oncotarget-07-5416-s002.xls]

## Sheet: Mann-Whitney
	PBC vs. Controls			BCR vs. Controls			MBC vs. Controls			Gyn vs. Controls			NAC Partial response vs. Complete response			Kruskal-Wallis (PBC vs. MBC vs. Controls)
	P-value	BH adjusted	Fold change	P-value	BH adjusted	Fold change	P-value	BH adjusted	Fold change	P-value	BH adjusted	Fold change	P-value	BH adjusted	Fold change	P-value	BH adjusted
hsa-let-7a	0.00044453	0.00126624	0.850459	1.23835e-08	2.3191e-07	1.57137	0.000167795	0.00143389	1.2686	2.05529e-05	0.000454685	1.32801	0.923494	1	0.923494	0.0316347	0.044383
hsa-let-7a*	5.89212e-06	3.35673e-05	2.2581	0.00618473	0.0150714	1.54544	0.0905371	0.163337	1.24928	0.588013	0.729794	3.05443	0.487086	0.976254	0.498934	0.197343	0.222159
hsa-let-7b	0.642862	0.702663	1.03594	0.0857123	0.123953	1.10208	0.403275	0.476829	0.956027	5.13881e-07	3.07405e-05	0.7408	0.329637	0.976254	0.337654	2.99843e-08	3.90024e-07
hsa-let-7c	0.000169369	0.000578934	0.807122	0.00983436	0.0198802	1.1742	0.788087	0.814068	0.975141	0.244968	0.414901	1.07238	0.112909	0.976254	0.115655	0.0363087	0.0497785
hsa-let-7d	4.00538e-13	3.76505e-11	0.719939	0.000177277	0.000854567	1.20661	0.000249923	0.00204285	0.781189	0.419538	0.602085	0.936434	0.172006	0.976254	0.17619	0.00115296	0.00265631
hsa-let-7d*	0.0175227	0.0319833	1.08611	0.204327	0.254394	0.929187	0.10956	0.180678	1.11058	0.0225868	0.0758272	1.09849	0.514384	0.976254	0.526896	0.00737267	0.0132006
hsa-let-7f	0.253884	0.34093	0.977014	9.69871e-11	4.55839e-09	0.575666	0.00341863	0.018903	1.24508	6.85646e-07	3.07405e-05	1.42121	0.112909	0.976254	0.115655	0.0208017	0.030793
hsa-let-7f-1*	1.10579e-07	1.88989e-06	2.09489	0.197451	0.247472	1.31187	0.368767	0.44696	1.17864	0.0887114	0.213027	2.89703	0.542437	0.976254	0.555631	0.0365396	0.0497785
hsa-let-7g	0.000338623	0.00104949	0.915033	8.77023e-09	1.832e-07	1.22379	0.000146614	0.00137817	0.8477	0.116536	0.242822	0.934141	0.473729	0.976254	0.485252	6.74682e-06	4.53001e-05
hsa-let-7i	4.28795e-05	0.000175247	0.879325	0.0705612	0.10785	0.855115	0.0106629	0.041763	1.11837	0.0184017	0.0629004	1.09805	0.991487	1	0.991487	0.0123272	0.0200527
hsa-let-7i*	0.0777134	0.122774	1.7114	7.12741e-05	0.000432243	1.56253	0.253296	0.34014	1.1216	0.0317456	0.0994696	2.56841	0.822667	1	0.822667	0.0139586	0.0222392
hsa-miR-1	2.36619e-07	3.17745e-06	1.92805	0.681742	0.72411	0.98942	0.12632	0.199539	1.44119	0.0023122	0.0131725	2.94878	0.740705	1	0.740705	7.7573e-05	0.000255855
hsa-miR-101	1.19525e-06	1.27632e-05	1.29728	0.167995	0.217814	1.02609	0.0140119	0.0497025	0.872882	0.0129223	0.0539863	0.993478	0.991487	1	0.991487	1.77117e-05	9.79351e-05
hsa-miR-103	2.2872e-06	2.14997e-05	0.839189	0.165598	0.21771	1.02965	0.582189	0.651497	0.950749	0.743214	0.820664	0.965645	0.83932	1	0.83932	0.0240976	0.035119
hsa-miR-103-2*	5.23629e-06	3.19773e-05	2.26408	0.00656192	0.0152301	1.54813	0.0873822	0.162496	1.25254	0.593928	0.729794	3.06092	0.487086	0.976254	0.498934	0.000357872	0.000947604
hsa-miR-106a	0.00107254	0.00268851	1.07954	1.43914e-06	1.33977e-05	1.19963	0.0241106	0.0708249	1.07707	0.950488	0.976458	0.988873	0.242106	0.976254	0.247995	0.000115182	0.000360903
hsa-miR-106b	0.200569	0.279312	1.09012	0.131667	0.17681	0.875004	4.3603e-07	1.36623e-05	1.48187	0.940262	0.971259	1.05192	0.134331	0.976254	0.137598	0.0395368	0.0534743
hsa-miR-106b*	0.0368534	0.0629858	1.45099	0.0072086	0.0161311	1.36568	0.0208903	0.0665657	1.26868	0.0177746	0.0629004	1.74245	1	1	1	0.0195284	0.0294213
hsa-miR-107	3.26914e-08	6.14598e-07	0.83235	0.239761	0.294608	0.962855	5.29559e-06	8.29642e-05	0.792903	0.0121652	0.0519785	0.881414	0.0239753	0.976254	0.0245584	1.50963e-06	1.13524e-05
hsa-miR-10a	1.22201e-06	1.27632e-05	2.23282	0.0154579	0.0290608	1.4951	0.169635	0.255131	1.21131	0.940262	0.971259	3.02527	0.600677	0.980876	0.612389	0.00606543	0.0111794
hsa-miR-10b	0.000893846	0.00235852	1.91845	0.00611167	0.0150714	1.4797	0.000977428	0.0068058	1.72577	0.61484	0.740961	3.0191	0.0780209	0.976254	0.0799186	0.0400914	0.0538371
hsa-miR-122	0.0134324	0.0247577	1.45158	7.86232e-05	0.000461911	1.56521	0.111436	0.182173	2.71745	0.59987	0.731199	2.70884	0.225055	0.976254	0.230529	0.179721	0.204773
hsa-miR-125a-5p	0.00401114	0.00864904	0.839295	0.260669	0.314119	0.870488	0.00183106	0.0114747	0.704208	0.00455314	0.0219485	1.3372	0.773202	1	0.773202	0.0813458	0.101278
hsa-miR-125b	0.440776	0.531191	1.17098	0.903633	0.928322	1.1533	0.759152	0.788511	1.08166	0.125784	0.257037	1.49992	0.773202	1	0.773202	0.000114755	0.000360903
hsa-miR-126	0.638675	0.702169	0.984944	0.00389879	0.0106228	0.886981	2.16349e-06	5.08421e-05	0.830557	0.327819	0.509338	1.02338	0.889671	1	0.889671	7.47089e-07	5.8522e-06
hsa-miR-126*	0.00345461	0.00776816	1.0961	0.00389879	0.0106228	1.11405	0.0368552	0.093632	0.8962	0.0521315	0.149213	1.07359	0.773202	1	0.773202	1.20519e-07	1.1925e-06
hsa-miR-127-3p	0.012999	0.0245386	0.836297	0.000357369	0.00156245	0.607881	0.203168	0.289298	0.885717	0.0978984	0.219106	1.2034	0.756901	1	0.756901	0.0161242	0.0250525
hsa-miR-1296	4.30578e-06	2.87074e-05	2.26377	0.00625856	0.0150714	1.5454	0.096278	0.166057	1.24639	0.55598	0.714945	3.04786	0.514384	0.976254	0.526896	0.592387	0.605265
hsa-miR-130a	0.545759	0.621834	0.974635	0.00190311	0.00662566	1.23283	0.0225744	0.0695736	1.2264	0.160775	0.30531	1.11443	0.514384	0.976254	0.526896	0.00014428	0.000430551
hsa-miR-130b	0.287583	0.380743	1.24769	0.0755606	0.113643	1.15396	0.0188867	0.0622928	1.26556	0.00289781	0.0160232	1.56225	0.422317	0.976254	0.432589	9.57946e-15	1.80094e-12
hsa-miR-130b*	0.34022	0.432171	1.5278	0.0481285	0.0780014	1.28266	0.0113234	0.0434448	1.27768	0.550248	0.714945	2.03936	0.806092	1	0.806092	0.00117588	0.00266344
hsa-miR-132	0.000568308	0.00159466	1.76224	0.385919	0.442395	1.21141	0.267525	0.356699	1.14813	0.0152683	0.0598008	2.27835	0.123266	0.976254	0.126264	0.000170387	0.000500512
hsa-miR-133a	0.000927211	0.00238789	1.47188	0.385919	0.442395	1.16179	0.07495	0.146777	1.29734	0.00649994	0.0298046	1.86489	0.789601	1	0.789601	0.00182791	0.00394997
hsa-miR-134	0.108245	0.161509	1.38574	0.0384555	0.0657239	0.890952	0.0820751	0.15586	0.761673	0.0953206	0.217839	1.71423	0.0269727	0.976254	0.0276287	1.43087e-08	2.3847e-07
hsa-miR-139-5p	0.409368	0.503014	0.945478	1.09403e-05	7.34563e-05	1.54242	0.548113	0.620755	1.07551	0.110673	0.241936	1.06628	0.165243	0.976254	0.169263	0.00171056	0.00373935
hsa-miR-140-3p	7.1469e-06	3.83891e-05	1.51119	1.2404e-05	8.04122e-05	1.64359	3.19926e-07	1.20292e-05	1.69191	0.642193	0.753475	1.10485	0.528318	0.976254	0.541168	9.93228e-13	9.33634e-11
hsa-miR-140-5p	0.52077	0.608104	0.961256	2.04217e-06	1.74513e-05	1.41844	0.00113414	0.00761496	1.30728	0.00038201	0.00359075	1.36179	0.661518	1	0.661518	2.23819e-05	0.000107892
hsa-miR-141	0.000143672	0.000528708	1.95473	0.0140251	0.0269052	1.36077	0.00041221	0.00322898	2.27074	0.00319425	0.0171577	2.79023	0.72462	1	0.72462	0.655523	0.662572
hsa-miR-142-3p	9.97434e-09	2.74902e-07	0.776839	0.00729333	0.0161311	0.821758	1.0543e-05	0.000132139	0.720783	1.0576e-07	9.94142e-06	0.681889	0.233473	0.976254	0.239152	2.68306e-05	0.000117306
hsa-miR-142-5p	0.0012643	0.00300871	0.904324	0.653328	0.701861	1.01248	0.000619472	0.00447926	0.81797	0.409739	0.592546	0.958812	0.362769	0.976254	0.371592	3.76039e-05	0.000144276
hsa-miR-143	0.17697	0.250153	0.858881	0.0930728	0.13058	0.775596	0.724243	0.769252	0.90927	0.711067	0.815126	0.943471	0.278813	0.976254	0.285595	0.00935003	0.0158361
hsa-miR-145	0.00527866	0.0110265	0.830877	0.529479	0.585542	1.03744	0.0455904	0.107137	1.16049	0.812137	0.877481	1.0105	0.692809	1	0.692809	1.44788e-10	6.80505e-09
hsa-miR-146a	0.362903	0.454838	0.972939	0.565885	0.618525	0.953126	0.83695	0.855144	1.00297	0.0697431	0.182107	1.09703	0.0899363	0.976254	0.0921239	2.56679e-08	3.71198e-07
hsa-miR-146a*	3.6107e-06	2.84149e-05	2.26923	0.00284622	0.00877196	1.58117	0.0921485	0.163337	1.24933	0.960722	0.97977	3.08401	0.473729	0.976254	0.485252	0.328466	0.354894
hsa-miR-146b-5p	0.2797	0.372934	1.38765	0.0871455	0.125064	1.18484	0.284178	0.368451	0.91886	0.72066	0.81617	1.67183	0.178968	0.976254	0.183321	0.0286538	0.0411215
hsa-miR-148a	3.92972e-06	2.84149e-05	1.35636	1.22369e-09	3.6222e-08	0.530041	1.18295e-07	5.55987e-06	1.53785	5.98278e-08	9.94142e-06	1.90773	0.152306	0.976254	0.156011	0.000330038	0.000899234
hsa-miR-148b	0.008141	0.0164571	1.09914	0.00118842	0.00421552	0.828631	0.0299037	0.0803128	1.11656	0.00197478	0.0119413	1.14476	0.329637	0.976254	0.337654	0.000335017	0.000899761
hsa-miR-150	0.000423011	0.0012426	1.74287	6.74356e-11	4.55839e-09	0.481692	0.181687	0.266853	0.899758	0.439543	0.616673	2.197	0.822667	1	0.822667	4.79653e-05	0.00016699
hsa-miR-151-5p	0.000340526	0.00104949	0.882379	0.250867	0.306253	0.944166	0.587963	0.654065	0.982632	0.909648	0.960752	0.950705	0.72462	1	0.72462	0.00293619	0.00587239
hsa-miR-152	0.326334	0.423109	1.07212	0.171638	0.21951	0.87136	0.00165663	0.0107395	1.23261	0.0457474	0.134383	1.1787	0.447614	0.976254	0.458501	0.0342322	0.0476715
hsa-miR-153	6.19948e-05	0.000240819	2.11456	0.00510531	0.0131479	1.48857	0.362093	0.44696	1.16309	0.970963	0.981404	2.90229	0.186132	0.976254	0.190659	0.0052402	0.00985157
hsa-miR-1537	3.50999e-06	2.84149e-05	2.23869	0.00208668	0.00713263	1.53681	0.0929628	0.163337	1.23296	0.964135	0.97977	3.12178	0.630792	0.996546	0.632979	0.0022983	0.00478151
hsa-miR-155	0.247847	0.335217	1.13161	0.823832	0.865254	1.04361	0.807544	0.829608	0.966815	0.0542398	0.149957	1.58651	0.94046	1	0.94046	3.16136e-06	2.20124e-05
hsa-miR-15a	8.71405e-06	4.31116e-05	1.27348	9.2097e-11	4.55839e-09	1.58971	0.620183	0.67718	1.01699	0.0787637	0.194836	1.31126	0.0707979	0.976254	0.0725199	0.0861361	0.10584
hsa-miR-15b	0.161112	0.231214	0.916302	5.76928e-13	1.08463e-10	0.4372	1.71533e-09	3.22481e-07	0.509087	4.7808e-05	0.000691378	0.628012	0.288537	0.976254	0.295555	4.77076e-08	5.60564e-07
hsa-miR-15b*	0.000236955	0.000768062	1.2672	0.0775083	0.114737	1.21364	0.0715816	0.141656	1.15056	0.133365	0.26673	1.20496	0.447614	0.976254	0.458501	0.379146	0.407311
hsa-miR-16	1.43538e-15	2.69852e-13	1.6769	0.0247221	0.0438467	1.44813	0.00991566	0.041763	1.25424	0.645263	0.753475	1.46116	0.0225851	0.976254	0.0231345	1.9314e-05	0.000100862
hsa-miR-17	0.712411	0.769731	1.07368	0.552746	0.607697	0.968277	0.396223	0.471455	1.04892	0.158234	0.303552	0.94987	0.397856	0.976254	0.407534	0.305285	0.331754
hsa-miR-17*	0.0848609	0.13185	1.50488	0.000285294	0.00130818	1.4504	0.00746502	0.0338358	1.37784	0.00200348	0.0119413	2.10942	0.889671	1	0.889671	0.406128	0.431367
hsa-miR-181a	1.49258e-08	3.50757e-07	0.767265	0.990652	0.990652	1.00739	2.43298e-05	0.000254111	0.714195	0.16991	0.319431	0.8792	0.208857	0.976254	0.213937	0.0292097	0.0416018
hsa-miR-181a-2*	1.70361e-05	7.62569e-05	2.07095	0.0137231	0.0265973	1.51184	0.0136876	0.0497025	1.26047	0.779099	0.851573	2.82848	0.646082	1	0.646082	0.00031231	0.000863446
hsa-miR-181a*	3.04092e-05	0.000127043	2.19268	0.0216478	0.0391326	1.49898	0.117214	0.189968	1.22296	0.570435	0.714945	2.98883	0.571213	0.976254	0.585106	2.42961e-07	1.98594e-06
hsa-miR-181c	0.000155109	0.000550197	0.870076	0.0118963	0.0235422	0.562673	0.313463	0.398182	0.45187	0.35386	0.523824	1.13084	0.278813	0.976254	0.285595	0.000262402	0.000745291
hsa-miR-181d	2.47366e-05	0.000105693	2.04187	0.0592406	0.0935902	1.35958	0.329866	0.413432	1.12505	0.704697	0.812779	2.772	0.906562	1	0.906562	0.539774	0.554522
hsa-miR-186	0.821771	0.848862	1.02501	5.17168e-10	1.94455e-08	1.44961	3.53978e-06	6.65479e-05	1.34984	0.0317456	0.0994696	1.15168	0.83932	1	0.83932	7.15048e-08	7.90759e-07
hsa-miR-18a	0.0599539	0.0997463	1.05458	1.2093e-07	1.42093e-06	1.27697	0.00755907	0.0338358	1.09886	0.544546	0.714945	0.948254	0.615656	0.980876	0.62766	0.000251302	0.000726842
hsa-miR-18a*	0.00384691	0.00840953	1.7491	0.0227884	0.0408021	1.31072	0.178956	0.264911	1.18472	0.00455314	0.0219485	2.4774	0.872829	1	0.872829	2.01419e-05	0.000102343
hsa-miR-18b	0.00017747	0.000595793	1.13646	2.39005e-08	3.74441e-07	1.3394	0.0438035	0.104241	1.13869	0.189338	0.342265	1.04707	0.319031	0.976254	0.326791	5.64374e-09	1.06102e-07
hsa-miR-1908	0.659723	0.716924	1.32722	0.00972364	0.01987	1.47849	0.0610451	0.127318	1.17514	0.152016	0.294629	1.8837	0.646082	1	0.646082	0.302101	0.330203
hsa-miR-191	0.022065	0.0395068	0.917422	0.267348	0.314134	1.0354	0.0230767	0.0696243	1.09474	0.00203255	0.0119413	1.15048	0.773202	1	0.773202	4.7288e-05	0.00016699
hsa-miR-195	7.65408e-06	3.99713e-05	1.99471	0.00380311	0.0106228	1.42389	0.0763331	0.147945	1.24548	0.297063	0.46931	2.67847	0.528318	0.976254	0.541168	0.0150741	0.0238145
hsa-miR-196b	0.00469057	0.00990817	1.69689	0.959507	0.964638	1.12216	0.19873	0.2852	1.1011	0.142456	0.281913	2.29335	0.957453	1	0.957453	0.0454014	0.0588652
hsa-miR-196b*	5.85146e-06	3.35673e-05	2.25923	0.00687844	0.0157701	1.54482	0.0897399	0.163337	1.24986	0.56174	0.714945	3.05436	0.487086	0.976254	0.498934	8.80639e-08	9.19779e-07
hsa-miR-197	0.784439	0.819302	0.96764	0.00237716	0.00770528	1.54176	1.05428e-07	5.55987e-06	1.97882	0.743214	0.820664	1.10375	0.872829	1	0.872829	0.510354	0.530092
hsa-miR-199a-3p	0.0223211	0.0395883	0.901519	6.33556e-06	4.96285e-05	1.28667	0.194364	0.28108	1.07042	0.0179815	0.0629004	1.17437	0.94046	1	0.94046	0.0104084	0.0171647
hsa-miR-199a-5p	0.000346293	0.00105005	0.81259	0.499251	0.558686	1.01574	0.272999	0.361436	1.064	0.533231	0.710974	0.966762	0.708653	1	0.708653	0.131812	0.157839
hsa-miR-19a	3.242e-08	6.14598e-07	1.29897	0.00117224	0.00421552	0.882317	0.0102832	0.041763	1.14411	0.27202	0.44086	1.33138	0.362769	0.976254	0.371592	0.205114	0.229532
hsa-miR-19b	4.04e-07	5.06346e-06	1.23475	9.75982e-08	1.36187e-06	0.771422	0.0246424	0.0712735	0.886193	0.0179815	0.0629004	1.12108	0.94046	1	0.94046	1.18527e-05	6.96344e-05
hsa-miR-200b	5.27285e-06	3.19773e-05	2.26404	0.00656192	0.0152301	1.5481	0.0813387	0.15586	1.25491	0.593928	0.729794	3.06086	0.487086	0.976254	0.498934	0.850461	0.850461
hsa-miR-20a	4.93382e-10	2.31889e-08	1.19099	0.267348	0.314134	1.07795	0.576441	0.648928	0.970345	0.35386	0.523824	0.994911	0.94046	1	0.94046	0.000127269	0.000392239
hsa-miR-20a*	0.0880827	0.13463	1.12879	0.928423	0.938406	1.01929	0.0027485	0.0156581	0.711321	0.739978	0.820664	1.4107	0.0550582	0.976254	0.0563974	0.00300339	0.00594355
hsa-miR-20b	3.87474e-06	2.84149e-05	2.14587	0.000805197	0.00315369	1.6069	0.148521	0.227008	1.22971	0.362823	0.532896	2.81302	0.773202	1	0.773202	0.395998	0.422998
hsa-miR-21	0.0133775	0.0247577	1.06187	1.01795e-05	7.08796e-05	1.20977	0.542531	0.618157	1.05152	2.83916e-05	0.000533762	1.1918	0.600677	0.980876	0.612389	0.00747325	0.0132544
hsa-miR-21*	0.00404849	0.00864904	1.84903	0.00327245	0.00961282	1.41882	0.0677044	0.137954	1.13981	0.0953206	0.217839	2.62125	0.957453	1	0.957453	0.012373	0.0200527
hsa-miR-210	0.000370288	0.00110499	1.37708	0.255735	0.310182	1.15011	3.06938e-06	6.4116e-05	1.64206	0.0895168	0.213027	1.54041	0.585861	0.980876	0.597284	3.42893e-05	0.0001343
hsa-miR-2110	0.000599861	0.00165844	1.83692	0.0426619	0.0703547	1.31144	0.00508888	0.024531	1.27521	0.000265917	0.00263118	2.69695	0.991487	1	0.991487	2.1599e-09	6.7677e-08
hsa-miR-215	0.00122609	0.0029552	1.59279	0.0788294	0.115781	1.33988	0.371009	0.44696	1.19694	0.633019	0.752084	2.31172	0.906562	1	0.906562	0.184886	0.209389
hsa-miR-219-5p	0.000146238	0.000528708	2.04323	0.0635736	0.0987755	1.3863	0.27855	0.366101	1.16188	0.570435	0.714945	2.86138	0.409981	0.976254	0.419953	0.0274884	0.0397525
hsa-miR-22	0.984828	0.984828	1.06404	0.00303325	0.00916716	0.787273	0.00586646	0.0275724	1.31033	0.000843557	0.00634355	1.42473	0.83932	1	0.83932	0.000399515	0.00104318
hsa-miR-22*	0.334328	0.427576	1.01841	0.00043327	0.00181011	1.3615	0.373259	0.44696	1.13665	0.000193169	0.00213622	1.4426	0.615656	0.980876	0.62766	0.159315	0.186032
hsa-miR-221	0.000204014	0.000672888	0.875299	0.690357	0.729141	1.00193	0.0364775	0.093632	0.910586	4.04957e-05	0.000634432	0.794257	0.225055	0.976254	0.230529	2.98667e-05	0.000123239
hsa-miR-222	0.00749618	0.0153183	1.21933	0.0571678	0.0918594	0.910715	0.717954	0.766906	0.96324	0.183627	0.335164	1.35255	0.385945	0.976254	0.395333	0.0410326	0.0543249
hsa-miR-223	0.528395	0.609438	1.01341	2.03371e-09	4.77922e-08	0.772806	0.127365	0.199539	0.93347	0.828786	0.890353	0.959701	0.923494	1	0.923494	0.143354	0.1695
hsa-miR-223*	0.000903264	0.00235852	1.58714	9.55229e-05	0.000528185	1.46968	0.100554	0.168788	1.12733	0.000165666	0.00194658	2.30232	0.773202	1	0.773202	0.233534	0.259789
hsa-miR-23a	0.379331	0.47228	0.979118	0.636515	0.690743	1.0174	0.191492	0.279074	0.94027	0.17259	0.321257	1.0349	0.872829	1	0.872829	1.56272e-07	1.39901e-06
hsa-miR-23b	0.0185921	0.0336088	0.920676	0.192074	0.243985	1.02021	0.0689771	0.137954	1.11591	0.457489	0.636001	0.919066	0.269309	0.976254	0.275859	0.00321552	0.00629706
hsa-miR-24	0.0880827	0.13463	1.05539	0.00118842	0.00421552	0.868278	0.0921485	0.163337	0.928405	0.0137207	0.0548829	1.09529	0.872829	1	0.872829	0.170366	0.197709
hsa-miR-24-2*	0.729932	0.780875	1.15313	0.262328	0.314119	1.18076	0.531453	0.612389	0.905551	0.0531769	0.149213	1.52623	0.250956	0.976254	0.25706	2.17169e-05	0.000107442
hsa-miR-26a	1.82565e-07	2.64017e-06	0.799977	0.029019	0.0505145	0.851146	4.24681e-06	7.25819e-05	0.726091	0.00860851	0.0376372	0.787061	0.118001	0.976254	0.120871	0.173805	0.200463
hsa-miR-26a-1*	1.67501e-06	1.65738e-05	2.23709	0.00480474	0.0125457	1.53852	0.122207	0.196368	1.23253	0.998292	0.998292	3.06074	0.571213	0.976254	0.585106	1.76204e-07	1.50574e-06
hsa-miR-26b	0.150875	0.21988	0.952858	8.64821e-06	6.25332e-05	1.27054	5.53202e-05	0.000547378	0.783862	0.0160041	0.0614034	0.837414	0.514384	0.976254	0.526896	3.9982e-09	8.80475e-08
hsa-miR-26b*	0.0657426	0.106811	1.51668	0.166793	0.217758	0.985893	0.602512	0.666308	0.973324	0.0773171	0.194836	2.03308	0.789601	1	0.789601	0.00119831	0.00268192
hsa-miR-27a	0.233771	0.31847	0.93491	0.00097959	0.00375843	0.71635	1.32737e-08	1.24772e-06	0.50395	6.83993e-06	0.000214318	0.606642	0.298482	0.976254	0.305742	3.01543e-05	0.000123239
hsa-miR-27b	0.0797036	0.124869	1.05813	2.42197e-05	0.000151777	1.16326	0.859982	0.873928	0.996744	0.494585	0.6787	1.01031	0.571213	0.976254	0.585106	0.0199034	0.0296971
hsa-miR-28-3p	0.154654	0.223654	0.967544	0.894359	0.923844	1.02594	0.979896	0.979896	1.01386	0.349431	0.523824	1.04685	0.856043	1	0.856043	0.132657	0.157845
hsa-miR-28-5p	0.066606	0.106811	0.910746	0.126739	0.172659	1.09524	0.889768	0.899335	0.960042	0.0558673	0.152218	1.11392	0.329637	0.976254	0.337654	0.48548	0.50989
hsa-miR-299-5p	0.000636447	0.00173409	1.9487	0.0581965	0.0927199	1.38133	0.515054	0.601429	1.09573	0.53042	0.710974	2.71882	0.409981	0.976254	0.419953	3.38819e-11	2.12326e-09
hsa-miR-29a	0.482596	0.572776	1.31144	0.658972	0.703902	1.10932	0.301518	0.388134	1.09459	1.86717e-05	0.000454685	1.69508	0.351506	0.976254	0.360056	0.00904658	0.0156033
hsa-miR-29a*	0.163751	0.233222	1.61222	0.0414778	0.0696235	1.34365	0.620183	0.67718	0.987409	0.176669	0.325626	2.16802	0.773202	1	0.773202	4.68828e-05	0.00016699
hsa-miR-29b	0.000432452	0.00125078	1.2874	0.016838	0.0310348	0.815496	0.00375609	0.0201756	1.18444	0.000117169	0.00146852	1.3416	0.856043	1	0.856043	0.505783	0.528262
hsa-miR-29b-2*	0.000830429	0.0022303	1.89636	0.00366357	0.0105962	1.43275	0.0843167	0.158515	1.26155	0.128991	0.260756	2.79287	0.822667	1	0.822667	9.63204e-06	5.84136e-05
hsa-miR-29c	0.141933	0.208465	1.2334	0.127713	0.172734	1.01419	0.749579	0.787267	0.946073	0.117536	0.242822	1.47474	0.974464	1	0.974464	0.0195621	0.0294213
hsa-miR-29c*	0.00178111	0.00418561	2.00146	0.00013576	0.000689807	1.53256	0.0376206	0.0943022	1.27992	0.865676	0.919476	2.80969	0.385945	0.976254	0.395333	0.00670479	0.0121202
hsa-miR-301a	0.359825	0.454007	0.974188	0.000169175	0.000836969	1.27689	0.0102832	0.041763	1.58275	0.0780376	0.194836	1.10957	0.00485332	0.912424	0.00531915	1.52215e-08	2.3847e-07
hsa-miR-301b	0.0627931	0.103554	1.43577	0.398888	0.454491	1.14601	0.52322	0.607194	1.06901	0.0288054	0.0950071	1.88561	0.571213	0.976254	0.585106	0.285326	0.313692
hsa-miR-30a	4.42826e-06	2.87074e-05	2.009	0.0597685	0.0936373	1.33418	1.01419e-05	0.000132139	1.51356	0.00739283	0.0330917	2.9123	0.856043	1	0.856043	8.11829e-06	5.08746e-05
hsa-miR-30b	1.60863e-07	2.52019e-06	0.819295	0.00950553	0.019856	0.855859	0.000506035	0.00380538	0.801701	0.000617658	0.00504868	0.802139	0.103232	0.976254	0.105743	1.50817e-05	8.592e-05
hsa-miR-30c	1.47259e-05	6.75237e-05	0.847295	0.00389879	0.0106228	1.13167	0.248098	0.335558	0.917862	0.259151	0.434169	0.924757	0.460571	0.976254	0.471773	0.0823164	0.101812
hsa-miR-30e*	0.747596	0.785184	1.29136	6.81943e-06	5.12822e-05	1.58497	0.0295879	0.0803128	1.19046	0.0652484	0.172771	1.73866	0.409981	0.976254	0.419953	0.0928324	0.112597
hsa-miR-32	0.0659575	0.106811	1.20604	0.000264467	0.00124299	1.39454	0.204663	0.289298	1.11149	0.602851	0.731199	1.06701	0.991487	1	0.991487	0.00374337	0.00718117
hsa-miR-320a	0.333596	0.427576	0.980817	8.12281e-05	0.000462754	0.803829	0.00223155	0.0131104	0.811174	0.084001	0.205093	0.879524	0.0609742	0.976254	0.0624573	0.00255958	0.00523044
hsa-miR-324-3p	0.21052	0.291012	1.255	0.0403217	0.0682926	1.18698	0.000162245	0.00143389	1.45793	0.000830648	0.00634355	1.5058	0.571213	0.976254	0.585106	0.000265609	0.000745291
hsa-miR-324-5p	0.983661	0.984828	0.988815	0.0146467	0.027814	0.847957	0.177601	0.264911	1.06344	0.0033758	0.0176292	1.16883	0.677095	1	0.677095	0.0685363	0.0864753
hsa-miR-326	0.86411	0.882895	1.0447	0.0815266	0.118814	1.16155	0.00216981	0.0131104	1.50569	0.00129004	0.00836301	1.3385	0.585861	0.980876	0.597284	0.0410317	0.0543249
hsa-miR-328	0.00276391	0.006415	0.89988	0.465178	0.526828	0.927801	0.959804	0.964937	1.01084	0.0961737	0.217839	0.925555	0.112909	0.976254	0.115655	0.000628841	0.00153535
hsa-miR-329	0.739851	0.785184	0.944467	0.00011039	0.000576481	0.472272	0.0233315	0.0696243	0.789229	0.936855	0.971259	0.960292	0.692809	1	0.692809	0.000758299	0.00180456
hsa-miR-330-5p	4.36661e-06	2.87074e-05	2.19955	0.00307197	0.00916716	1.53128	0.0503278	0.111313	1.27276	0.516483	0.703615	2.94743	0.319031	0.976254	0.326791	1.7213e-06	1.24463e-05
hsa-miR-331-3p	0.978994	0.984828	1.03188	0.00729333	0.0161311	0.803804	2.38804e-05	0.000254111	0.689882	0.0368298	0.112855	1.22086	0.298482	0.976254	0.305742	8.09476e-06	5.08746e-05
hsa-miR-335	0.10507	0.158025	1.14886	3.75094e-07	4.1481e-06	0.588403	7.84772e-07	2.10767e-05	0.565653	0.400078	0.583059	0.979143	0.94046	1	0.94046	0.00354413	0.00686904
hsa-miR-338-3p	0.111168	0.164564	0.945677	1.0866e-07	1.36187e-06	1.39533	0.0325359	0.0849548	1.20999	0.522035	0.706062	1.04259	0.0225851	0.976254	0.0231345	0.0160744	0.0250525
hsa-miR-339-3p	0.0354243	0.0610988	1.37504	0.093836	0.130675	0.924092	0.0438035	0.104241	1.20658	0.00381912	0.0194053	1.61381	0.0550582	0.976254	0.0563974	2.65381e-05	0.000117306
hsa-miR-339-5p	0.0284343	0.0499594	0.934825	0.00234653	0.00770528	1.20394	0.280418	0.366101	1.05872	0.00125204	0.00836301	1.25166	0.500639	0.976254	0.512816	0.0190998	0.0293395
hsa-miR-33a	0.00101838	0.00258723	0.827531	0.851293	0.884216	0.997783	0.327786	0.413432	0.919854	0.117536	0.242822	0.897066	0.269309	0.976254	0.275859	0.00777006	0.0135257
hsa-miR-33b	1.1194e-05	5.26118e-05	2.09952	0.0278885	0.0490004	1.41189	0.145013	0.223462	1.16468	0.994875	0.998292	2.8315	0.856043	1	0.856043	0.0103322	0.0171647
hsa-miR-340*	0.0494709	0.0830404	1.84565	0.0768546	0.114672	1.35912	0.623149	0.67718	1.02626	0.293113	0.466994	2.6191	0.308646	0.976254	0.316154	4.17448e-05	0.000156961
hsa-miR-34a	6.27666e-05	0.000240819	1.98254	4.79562e-07	5.00876e-06	2.21944	0.00401537	0.0204024	1.63495	0.116536	0.242822	2.64959	1	1	1	0.00149529	0.00330723
hsa-miR-361-3p	0.00112936	0.00278596	1.80509	0.00100718	0.00378701	1.41833	0.0271633	0.0750986	1.28844	0.000210247	0.00219591	2.72906	0.692809	1	0.692809	0.000613793	0.00153535
hsa-miR-370	0.590368	0.657351	1.25592	0.0893315	0.12723	0.886165	0.228057	0.315255	0.891506	0.0167709	0.0629004	1.89892	0.21685	0.976254	0.222124	7.47799e-05	0.000251047
hsa-miR-374a	0.594414	0.657351	1.03301	1.04097e-07	1.36187e-06	0.624234	0.0262994	0.0749133	1.1679	2.17668e-05	0.000454685	1.36694	0.409981	0.976254	0.419953	0.0191955	0.0293395
hsa-miR-374b	0.295614	0.388639	0.951824	0.0157932	0.0293973	0.839852	0.019978	0.0647563	1.12522	0.00520228	0.0244507	1.18239	0.308646	0.976254	0.316154	0.700026	0.703769
hsa-miR-376a	0.433011	0.525201	0.860708	1.49655e-06	1.33977e-05	0.384077	2.21607e-05	0.000254111	0.434777	0.666922	0.773959	0.831075	0.957453	1	0.957453	0.00206294	0.00435768
hsa-miR-376b	0.830886	0.853588	1.18459	0.0442851	0.0723965	0.824128	0.0523351	0.114199	0.829064	0.040035	0.11947	1.57909	0.397856	0.976254	0.407534	0.000551162	0.00140025
hsa-miR-376c	0.218624	0.300009	1.12316	0.00260204	0.00829126	0.662687	0.0488651	0.109365	0.796385	0.229674	0.399803	1.08565	0.118001	0.976254	0.120871	0.0100384	0.0168501
hsa-miR-377	0.53994	0.618955	1.11077	0.263994	0.314119	0.840497	0.00396225	0.0204024	0.619136	0.114555	0.242822	1.52042	0.528318	0.976254	0.541168	3.11189e-08	3.90024e-07
hsa-miR-378	0.00872204	0.0174092	1.39096	0.133679	0.178239	1.1442	0.422445	0.496373	1.02785	0.916441	0.962519	1.58223	0.856043	1	0.856043	0.0430201	0.0561651
hsa-miR-382	0.104756	0.158025	1.193	0.00809708	0.0174971	0.782085	0.0425025	0.103772	0.705033	0.0780376	0.194836	1.21797	0.500639	0.976254	0.512816	1.27662e-07	1.20002e-06
hsa-miR-409-3p	0.484422	0.572776	1.05482	0.111052	0.153513	0.855901	0.0528472	0.114199	0.814266	0.336357	0.517404	1.14821	0.460571	0.976254	0.471773	0.00536576	0.00998776
hsa-miR-409-5p	7.97625e-05	0.000299907	1.9131	0.169203	0.217877	1.28672	0.534212	0.612389	1.05092	0.34723	0.523824	2.61758	0.0707979	0.976254	0.0725199	0.144826	0.170171
hsa-miR-410	0.0670411	0.106811	1.45003	0.0422641	0.0703155	0.862076	0.0465066	0.10745	0.799907	0.101422	0.224321	1.77747	0.991487	1	0.991487	0.00926867	0.0158361
hsa-miR-411	0.402756	0.498146	1.45916	0.383782	0.442395	1.03921	0.686806	0.737826	0.998446	0.226369	0.397733	2.02006	0.600677	0.980876	0.612389	0.112472	0.135544
hsa-miR-411*	6.58066e-06	3.63872e-05	2.25835	0.00589715	0.0147822	1.54738	0.096278	0.166057	1.24908	0.567529	0.714945	3.0543	0.487086	0.976254	0.498934	0.246093	0.27215
hsa-miR-423-3p	0.185565	0.260345	0.952155	0.0730259	0.110717	1.07489	0.0140119	0.0497025	1.13217	0.00107709	0.00749975	1.2471	0.146127	0.976254	0.149681	0.516126	0.533141
hsa-miR-423-5p	0.528395	0.609438	0.985312	0.000103531	0.000556111	1.2473	0.0268726	0.0750986	1.16671	0.268299	0.438611	1.11773	0.0818451	0.976254	0.0838358	0.0134343	0.0215867
hsa-miR-425	0.00970429	0.0190042	1.07035	0.012434	0.0243499	1.14873	0.371009	0.44696	1.05601	0.55598	0.714945	1.07486	0.556736	0.976254	0.570278	0.0310769	0.0439283
hsa-miR-425*	0.52077	0.608104	0.979248	0.000623219	0.00249287	0.789657	0.0598946	0.126519	0.879621	0.429473	0.607075	0.968538	0.0858157	0.976254	0.0879031	0.035164	0.0486091
hsa-miR-431	0.9615	0.977092	1.18077	0.00887713	0.0187517	0.750199	0.0123091	0.0462821	0.705652	0.199645	0.354087	1.5378	0.856043	1	0.856043	0.00771705	0.0135257
hsa-miR-432	0.731032	0.780875	1.13942	0.0021702	0.00728569	0.725878	0.0408188	0.100973	0.877031	0.0936324	0.217839	1.50096	0.288537	0.976254	0.295555	9.05683e-05	0.000293566
hsa-miR-433	0.57931	0.656086	1.50677	0.119154	0.163511	0.945878	0.223232	0.313099	0.915419	0.848867	0.906744	2.03471	0.351506	0.976254	0.360056	5.35991e-05	0.000183212
hsa-miR-451	5.47353e-09	2.05805e-07	1.95938	0.232043	0.287001	1.43436	0.0150257	0.0513606	1.53174	0.79227	0.860963	1.71186	0.146127	0.976254	0.149681	1.95868e-09	6.7677e-08
hsa-miR-484	0.413533	0.504832	1.03447	0.51425	0.572065	0.963411	0.00877351	0.0383586	1.13777	0.266452	0.438611	1.12891	0.319031	0.976254	0.326791	0.631795	0.642041
hsa-miR-486-5p	8.90293e-11	5.57917e-09	1.8313	0.486932	0.548163	1.09683	9.56743e-06	0.000132139	1.80354	0.195178	0.349462	1.76864	0.351506	0.976254	0.360056	3.793e-09	8.80475e-08
hsa-miR-491-5p	0.591378	0.657351	1.31965	0.851293	0.884216	1.13857	0.098826	0.167381	1.1555	0.00011117	0.00146852	2.04963	0.528318	0.976254	0.541168	0.00279751	0.00565519
hsa-miR-496	3.92972e-06	2.84149e-05	2.10655	0.0099462	0.0198924	1.43774	0.336158	0.418528	1.17507	0.243234	0.414901	2.82886	0.487086	0.976254	0.498934	3.4022e-05	0.0001343
hsa-miR-497	0.74538	0.785184	1.44672	0.928423	0.938406	1.08204	0.0474382	0.10745	1.35087	0.0184017	0.0629004	1.98058	0.308646	0.976254	0.316154	0.049665	0.0639522
hsa-miR-503	0.00347088	0.00776816	1.59207	3.17168e-06	2.5925e-05	2.19702	0.0469704	0.10745	1.44101	8.17565e-07	3.07405e-05	2.40615	0.571213	0.976254	0.585106	2.63718e-05	0.000117306
hsa-miR-505	0.00114106	0.00278596	1.52716	0.00043327	0.00181011	1.44659	0.014511	0.0505197	1.32367	0.000441963	0.00377678	2.0098	0.740705	1	0.740705	1.83248e-05	9.84306e-05
hsa-miR-505*	4.95485e-05	0.000198194	2.10072	7.33426e-07	7.25705e-06	1.83541	0.0166676	0.0559554	1.24461	0.746455	0.820664	2.84988	0.473729	0.976254	0.485252	0.000875193	0.0020567
hsa-miR-532-3p	0.00879722	0.0174092	1.62335	0.196097	0.247424	1.3067	0.127365	0.199539	1.12729	0.0372181	0.112855	2.14452	0.158678	0.976254	0.162537	0.0511389	0.0654022
hsa-miR-532-5p	0.00299767	0.00687271	1.43985	0.0052937	0.0134489	1.40483	0.0106629	0.041763	1.32163	0.144802	0.28357	1.84453	0.0780209	0.976254	0.0799186	0.000134692	0.000408421
hsa-miR-548c-5p	0.000284353	0.000906075	1.82953	0.00457593	0.0121165	1.44068	0.10771	0.179199	1.15244	0.238085	0.410641	2.61562	0.906562	1	0.906562	0.00388676	0.00738091
hsa-miR-551b	0.58332	0.656672	1.2018	0.0675767	0.104135	0.964881	0.031196	0.0826035	0.789966	0.338514	0.517404	1.60732	0.298482	0.976254	0.305742	4.4489e-05	0.000163999
hsa-miR-589	9.78013e-06	4.71453e-05	2.24419	0.00441084	0.0118463	1.54839	0.0616272	0.127318	1.28089	0.570435	0.714945	3.03513	0.542437	0.976254	0.555631	0.000626701	0.00153535
hsa-miR-589*	8.19557e-06	4.16423e-05	2.24943	0.00800402	0.0174971	1.53797	0.0979707	0.167381	1.24633	0.636071	0.752084	3.04868	0.487086	0.976254	0.498934	0.000440254	0.0011338
hsa-miR-590-5p	3.76698e-06	2.84149e-05	1.3209	0.277587	0.324139	1.08795	0.153299	0.232421	1.12884	0.460086	0.636001	1.1413	0.923494	1	0.923494	0.00665453	0.0121202
hsa-miR-625*	0.0460179	0.0779402	1.34501	0.00266978	0.0083653	1.48651	0.224832	0.313099	1.20651	0.000401094	0.00359075	1.83252	0.615656	0.980876	0.62766	0.0784268	0.0982949
hsa-miR-628-3p	0.0130525	0.0245386	1.7857	0.000317044	0.00141915	1.5091	0.246383	0.335558	1.1751	0.739978	0.820664	2.43455	0.556736	0.976254	0.570278	0.467108	0.49335
hsa-miR-629	0.00368882	0.0081588	1.6555	0.0908132	0.128368	1.1851	0.0689771	0.137954	1.1983	0.311167	0.487495	2.24185	0.957453	1	0.957453	0.179543	0.204773
hsa-miR-652	0.0115298	0.0221184	0.919577	0.00972364	0.01987	1.12458	0.759152	0.788511	1.00295	0.291151	0.466994	1.06034	0.422317	0.976254	0.432589	0.0019997	0.00427208
hsa-miR-744	0.0330671	0.0575612	0.94099	0.919117	0.938406	0.980968	0.366534	0.44696	1.07595	0.0132366	0.0540973	1.29613	0.0422834	0.976254	0.0433119	0.0428213	0.0561651
hsa-miR-766	0.30242	0.394826	0.939756	0.000452804	0.00185059	1.26246	0.00458325	0.022675	1.20253	0.000953724	0.00689616	1.24245	0.677095	1	0.677095	2.75992e-05	0.000117924
hsa-miR-889	2.25853e-05	9.87451e-05	2.16393	0.019111	0.0348823	1.47582	0.145013	0.223462	1.20631	0.620874	0.743467	2.98405	0.514384	0.976254	0.526896	0.0011586	0.00265631
hsa-miR-92a	0.00999645	0.0193746	1.30858	0.639304	0.690743	1.13451	0.303488	0.388134	1.01749	0.72066	0.81617	1.3819	0.773202	1	0.773202	0.0527793	0.0670439
hsa-miR-92b	7.41978e-07	8.71824e-06	2.22825	0.0063332	0.0150714	1.52461	0.0215982	0.0676742	1.27739	0.429473	0.607075	2.98415	0.542437	0.976254	0.555631	4.21504e-09	8.80475e-08
hsa-miR-93	1.02357e-08	2.74902e-07	1.15366	0.00847909	0.0181144	1.15027	0.73055	0.771592	1.0134	0.0531769	0.149213	0.999932	0.308646	0.976254	0.316154	0.0234796	0.0344856
hsa-miR-93*	0.00574969	0.0118785	1.32826	0.0359665	0.062034	0.838943	0.671425	0.725448	1.00976	0.260963	0.434169	1.32895	0.298482	0.976254	0.305742	2.33987e-05	0.000109974
hsa-miR-940	0.478047	0.572438	1.05479	0.135715	0.17968	0.739647	0.234605	0.32194	0.713652	0.0307382	0.0994696	1.16301	0.822667	1	0.822667	0.00231445	0.00478151
hsa-miR-98	0.000167399	0.000578934	0.847142	1.34869e-09	3.6222e-08	1.58514	0.0881625	0.162496	0.905236	3.83037e-05	0.000634432	1.2693	0.974464	1	0.974464	0.0902425	0.110166
hsa-miR-99b	0.802483	0.833518	0.970097	1.35692e-08	2.3191e-07	0.555788	0.0570969	0.12198	0.823925	0.0621865	0.167015	1.20944	0.889671	1	0.889671	0.000741672	0.00178762
